# Supplementary material for: Synthesis and Biological Evaluation of New cis-Restricted Triazole Analogues of Combretastatin A-4
Source: Molecules. 2025 Jan 15;30(2):317. doi: 10.3390/molecules30020317 (PMC11767582; doi:10.3390/molecules30020317)
Supplement: Supplementary file 1 [file molecules-30-00317-s001.zip]

Archive with 1 entries (1 files):
- molecules-3414121-supplementary.pdf
